# Supplementary material for: Casein Kinase 1 Proteomics Reveal Prohibitin 2 Function in Molecular Clock
Source: PLoS One. 2012 Feb 27;7(2):e31987. doi: 10.1371/journal.pone.0031987 (PMC3288064; doi:10.1371/journal.pone.0031987)
Supplement: Table S1 — CK1δ and CK1ε proteomics Mass Spectrometry results. (XLS) [file pone.0031987.s004.xls]

## Sheet: Sheet1
		CK1e						CK1d
	gene id.	Reference ID	Protein Name	Spectral counts			gene id.	Reference ID	Protein Name	Spectral counts
1	PHB2	gi|74752151|sp|Q99623|PHB2_HUMAN	Prohibitin-2 (B-cell receptor-associated protein BAP37) (Repressor of estrogen receptor activity) (D-prohibitin) gi|76363295|sp|O35129|PHB2_MOUSE Prohibitin-2 (B-cell receptor-	3		1	GAPVD1	gi|172046859|sp|Q14C86.2|GAPD1_HUMAN	GTPase-activating protein and VPS9 domain-containing protein 1 (Rab5-activating protein 6) (GAPex-5)	17
	SFXN1	gi|20140250|sp|Q9H9B4|SFXN1_HUMAN	Sideroflexin-1 (Tricarboxylate carrier protein) (TCC)	2			YWHA	gi|112696|sp|P29361|1433Z_SHEEP	14-3-3 protein zeta/delta (Protein kinase C inhibitor protein 1) (KCIP-1)	5
							FKBP4	gi|18314334|sp|P30416|FKBP4_MOUSE	FK506-binding protein 4 (Peptidyl-prolyl cis-trans isomerase) (PPIase) (Rotamase) (p59 protein) (HSP-binding immunophilin) (HBI) (FKBP52 protein) (52 kDa FK506-binding protein)	4
							YWHA	gi|112690|sp|P27348|1433T_HUMAN	14-3-3 protein theta (14-3-3 protein tau) (14-3-3 protein T-cell) (Protein HS1) gi|68565141|sp|Q5RFJ2|1433T_PONPY 14-3-3 protein theta gi|82592596|sp|Q3SZI4|1433T_BOVIN 14-3-3 protein theta	4
							SNX24	gi|122145755|sp|Q17QS1|SNX24_BOVIN	Sorting nexin-24	2
							PER1	gi|6093672|sp|O15534|PER1_HUMAN	Period circadian protein homolog 1 (Circadian clock protein PERIOD 1) (Circadian pacemaker protein Rigui) (hPER1)	4
							STIP1	gi|400042|sp|P31948|STIP1_HUMAN	Stress-induced-phosphoprotein 1 (STI1) (Hsc70/Hsp90-organizing protein) (Hop) (Transformation-sensitive protein IEF SSP 3521) (NY-REN-11 antigen)	2
							FAM83H	gi|123796069|sp|Q148V8.1|FA83H_MOUSE	Protein FAM83H	2
							YWHA	gi|82202596|sp|Q6PCG0|143GA_XENLA	14-3-3 protein gamma-A	4
							YWHA	gi|51702210|sp|P62258|1433E_HUMAN	14-3-3 protein epsilon (14-3-3E) gi|60391192|sp|P62259|1433E_MOUSE 14-3-3 protein epsilon (14-3-3E) gi|61216932|sp|P62260|1433E_RAT 14-3-3 protein epsilon (14-3-3E)	4
							FGR	gi|125357|sp|P00544|FGR_FSVGR	Tyrosine-protein kinase transforming protein Fgr	2
4	FKBP4	gi|18314334|sp|P30416|FKBP4_MOUSE	FK506-binding protein 4 (Peptidyl-prolyl cis-trans isomerase) (PPIase) (Rotamase) (p59 protein) (HSP-binding immunophilin) (HBI) (FKBP52 protein) (52 kDa FK506-binding protein)	3		4	GAPVD1	gi|172046859|sp|Q14C86.2|GAPD1_HUMAN	GTPase-activating protein and VPS9 domain-containing protein 1 (Rab5-activating protein 6) (GAPex-5)	29
	TBC1D4	gi|67473227|sp|O60343|TBCD4_HUMAN	TBC1 domain family member 4 (Akt substrate of 160 kDa) (AS160)	2			FAM83H	gi|123796069|sp|Q148V8.1|FA83H_MOUSE	Protein FAM83H	8
	STIP1	gi|400042|sp|P31948|STIP1_HUMAN	Stress-induced-phosphoprotein 1 (STI1) (Hsc70/Hsp90-organizing protein) (Hop) (Transformation-sensitive protein IEF SSP 3521) (NY-REN-11 antigen)	6			YWHA	gi|51702210|sp|P62258|1433E_HUMAN	14-3-3 protein epsilon (14-3-3E) gi|60391192|sp|P62259|1433E_MOUSE 14-3-3 protein epsilon (14-3-3E) gi|61216932|sp|P62260|1433E_RAT 14-3-3 protein epsilon (14-3-3E)	8
	KPNB	gi|45476916|sp|Q8BKC5|IMB3_MOUSE	Importin subunit beta-3 (Karyopherin beta-3) (Ran-binding protein 5) (RanBP5)	2			PER1	gi|6093672|sp|O15534|PER1_HUMAN	Period circadian protein homolog 1 (Circadian clock protein PERIOD 1) (Circadian pacemaker protein Rigui) (hPER1)	7
	YWHA	gi|112690|sp|P27348|1433T_HUMAN	14-3-3 protein theta (14-3-3 protein tau) (14-3-3 protein T-cell) (Protein HS1) gi|68565141|sp|Q5RFJ2|1433T_PONPY 14-3-3 protein theta gi|82592596|sp|Q3SZI4|1433T_BOVIN 14-3-3 protein theta	3			STIP1	gi|400042|sp|P31948|STIP1_HUMAN	Stress-induced-phosphoprotein 1 (STI1) (Hsc70/Hsp90-organizing protein) (Hop) (Transformation-sensitive protein IEF SSP 3521) (NY-REN-11 antigen)	7
	PER1	gi|6093672|sp|O15534|PER1_HUMAN	Period circadian protein homolog 1 (Circadian clock protein PERIOD 1) (Circadian pacemaker protein Rigui) (hPER1)	2			DSP	gi|115502381|sp|P15924|DESP_HUMAN	Junction plakoglobin (Desmoplakin-3) (Desmoplakin III) (Catenin gamma)	5
	FKBP5	gi|2851536|sp|Q13451|FKBP5_HUMAN	FK506-binding protein 5 (Peptidyl-prolyl cis-trans isomerase) (PPIase) (Rotamase) (51 kDa FK506-binding protein) (FKBP-51) (54 kDa progesterone receptor-associated immunophilin) (FKBP54) (P54) (FF1 antigen) (HSP90-binding immunophilin) (Androgen-regulated	2			PER2	gi|14917029|sp|O15055|PER2_HUMAN	Period circadian protein homolog 2 (Circadian clock protein PERIOD 2) (hPER2)	4
	IRS4	gi|74762093|sp|O14654|IRS4_HUMAN	Insulin receptor substrate 4 (IRS-4) (160 kDa phosphotyrosine protein) (PY160)	2			KPNB	gi|1708485|sp|P52296|IMB1_RAT	Importin subunit beta-1 (Karyopherin subunit beta-1) (Nuclear factor P97)	6
							YWHA	gi|82202596|sp|Q6PCG0|143GA_XENLA	14-3-3 protein gamma-A	4
							FAM110B	gi|74730569|sp|Q8TC76|F110B_HUMAN	Protein FAM110B	3
							GNB2L1	gi|54037164|sp|P63245|GBLP_RAT	Guanine nucleotide-binding protein subunit beta-2-like 1 (Receptor of activated protein kinase C 1) (RACK1) (Receptor for activated C kinase) gi|54037165|sp|P63246|GBLP_PIG Guanine nucleotide-binding protein subunit beta-2-like 1 (Receptor of activated pr	2
							YWHA	gi|112690|sp|P27348|1433T_HUMAN	14-3-3 protein theta (14-3-3 protein tau) (14-3-3 protein T-cell) (Protein HS1) gi|68565141|sp|Q5RFJ2|1433T_PONPY 14-3-3 protein theta gi|82592596|sp|Q3SZI4|1433T_BOVIN 14-3-3 protein theta	4
							RUVBL2	gi|116256061|sp|Q2TBU9|RUVB2_BOVIN	RuvB-like 2	2
							DDX3X	gi|3023628|sp|O00571|DDX3X_HUMAN	ATP-dependent RNA helicase DDX3X (DEAD box protein 3, X-chromosomal) (Helicase-like protein 2) (HLP2) (DEAD box, X isoform)	4
							VPS13B	gi|158518622|sp|Q80TY5.2|VP13B_MOUSE	Vacuolar protein sorting-associated protein 13B (Cohen syndrome protein 1 homolog)	3
							RASAL2	gi|13959419|sp|Q9UJF2.2|NGAP_HUMAN	Ras GTPase-activating protein nGAP (RAS protein activator-like 1)	3
							TLN1	gi|81175200|sp|Q9Y490|TLN1_HUMAN	Talin-1	3
							PPP2R1A	gi|143811355|sp|P30153|2AAA_HUMAN	Serine/threonine-protein phosphatase 2A 65 kDa regulatory subunit A alpha isoform (PP2A, subunit A, PR65-alpha isoform) (PP2A, subunit A, R1-alpha isoform) (Medium tumor antigen-associated 61 kDa protein)	3
							KPNB	gi|1708485|sp|P52296|IMB1_RAT	Importin subunit beta-1 (Karyopherin subunit beta-1) (Nuclear factor P97)	3
							CTTN	gi|2498954|sp|Q14247|SRC8_HUMAN	Src substrate cortactin (Amplaxin) (Oncogene EMS1)	2
							STRAP	gi|12643951|sp|Q9Y3F4|STRAP_HUMAN	Serine-threonine kinase receptor-associated protein (UNR-interacting protein) (WD-40 repeat protein PT-WD) (MAP activator with WD repeats)	2
							CPNE1	gi|10719953|sp|Q99829|CPNE1_HUMAN	Copine-1 (Copine I)	3
							VDAC2	gi|158518391|sp|P45880|VDAC2_HUMAN	Voltage-dependent anion-selective channel protein 2 (VDAC-2) (hVDAC2) (Outer mitochondrial membrane protein porin 2)	2
							KHSRP	gi|160380711|sp|Q92945.3|FUBP2_HUMAN	Far upstream element-binding protein 2 (FUSE-binding protein 2) (KH type-splicing regulatory protein) (KSRP) (p75)	2
							UNC45A	gi|74761419|sp|Q9H3U1.1|UN45A_HUMAN	UNC45 homolog A (UNC-45A) (GCUNC-45) (Smooth muscle cell-associated protein 1) (SMAP-1)	3
6	FKBP4	gi|399866|sp|Q02790|FKBP4_HUMAN	FK506-binding protein 4 (Peptidyl-prolyl cis-trans isomerase) (PPIase) (Rotamase) (p59 protein) (HSP-binding immunophilin) (HBI) (FKBP52 protein) (52 kDa FK506-binding protein)	8
	STIP1	gi|400042|sp|P31948|STIP1_HUMAN	Stress-induced-phosphoprotein 1 (STI1) (Hsc70/Hsp90-organizing protein) (Hop) (Transformation-sensitive protein IEF SSP 3521) (NY-REN-11 antigen)	6
	YWHA	gi|51702210|sp|P62258|1433E_HUMAN	14-3-3 protein epsilon (14-3-3E) gi|60391192|sp|P62259|1433E_MOUSE 14-3-3 protein epsilon (14-3-3E) gi|61216932|sp|P62260|1433E_RAT 14-3-3 protein epsilon (14-3-3E)	3
	YWHA	gi|112690|sp|P27348|1433T_HUMAN	14-3-3 protein theta (14-3-3 protein tau) (14-3-3 protein T-cell) (Protein HS1) gi|68565141|sp|Q5RFJ2|1433T_PONPY 14-3-3 protein theta gi|82592596|sp|Q3SZI4|1433T_BOVIN 14-3-3 protein theta	4
	IRS4	gi|74762093|sp|O14654|IRS4_HUMAN	Insulin receptor substrate 4 (IRS-4) (160 kDa phosphotyrosine protein) (PY160)	4
	TBC1D4	gi|67473227|sp|O60343|TBCD4_HUMAN	TBC1 domain family member 4 (Akt substrate of 160 kDa) (AS160)	2
	PTGES3	gi|8928247|sp|Q15185|TEBP_HUMAN	Prostaglandin E synthase 3 (Cytosolic prostaglandin E2 synthase) (cPGES) (Telomerase-binding protein p23) (Hsp90 co-chaperone) (Progesterone receptor complex p23) gi|75040791|sp|Q5NVM4|TEBP_PONPY Prostaglandin E synthase 3 (Cytosolic prostaglandin E2 synt	2
	VDAC2	gi|158518391|sp|P45880|VDAC2_HUMAN	Voltage-dependent anion-selective channel protein 2 (VDAC-2) (hVDAC2) (Outer mitochondrial membrane protein porin 2)	3
	YWHA	gi|112696|sp|P29361|1433Z_SHEEP	14-3-3 protein zeta/delta (Protein kinase C inhibitor protein 1) (KCIP-1)	4
	YWHA	gi|1345590|sp|P31946|1433B_HUMAN	14-3-3 protein beta/alpha (Protein kinase C inhibitor protein 1) (KCIP-1) (Protein 1054) gi|75075938|sp|Q4R572|1433B_MACFA 14-3-3 protein beta/alpha gi|148841384|sp|A4K2U9|1433B_PONPY 14-3-3 protein beta/alpha	4
	RUVBL1	gi|28201891|sp|Q9Y265|RUVB1_HUMAN	RuvB-like 1 (49 kDa TATA box-binding protein-interacting protein) (49 kDa TBP-interacting protein) (TIP49a) (Pontin 52) (Nuclear matrix protein 238) (NMP 238) (54 kDa erythrocyte cytosolic protein) (ECP-54) (TIP60-associated protein 54-alpha) (TAP54-alpha	2
	PER2	gi|14917029|sp|O15055|PER2_HUMAN	Period circadian protein homolog 2 (Circadian clock protein PERIOD 2) (hPER2)	2
						8	GAPVD1	gi|172046859|sp|Q14C86.2|GAPD1_HUMAN	GTPase-activating protein and VPS9 domain-containing protein 1 (Rab5-activating protein 6) (GAPex-5)	29
							PER1	gi|6093672|sp|O15534|PER1_HUMAN	Period circadian protein homolog 1 (Circadian clock protein PERIOD 1) (Circadian pacemaker protein Rigui) (hPER1)	10
							YWHA	gi|51702210|sp|P62258|1433E_HUMAN	14-3-3 protein epsilon (14-3-3E) gi|60391192|sp|P62259|1433E_MOUSE 14-3-3 protein epsilon (14-3-3E) gi|61216932|sp|P62260|1433E_RAT 14-3-3 protein epsilon (14-3-3E)	7
							FAM83H	gi|123796069|sp|Q148V8.1|FA83H_MOUSE	Protein FAM83H	4
							SERPINB4	gi|1710877|sp|P48594|SPB4_HUMAN	Serpin B4 (Squamous cell carcinoma antigen 2) (SCCA-2) (Leupin)	6
							FKBP4	gi|18314334|sp|P30416|FKBP4_MOUSE	FK506-binding protein 4 (Peptidyl-prolyl cis-trans isomerase) (PPIase) (Rotamase) (p59 protein) (HSP-binding immunophilin) (HBI) (FKBP52 protein) (52 kDa FK506-binding protein)	6
							YWHA	gi|112696|sp|P29361|1433Z_SHEEP	14-3-3 protein zeta/delta (Protein kinase C inhibitor protein 1) (KCIP-1)	4
							DSP	gi|115502381|sp|P15924|DESP_HUMAN	Desmoplakin (DP) (250/210 kDa paraneoplastic pemphigus antigen)	3
							KPNB	gi|1708485|sp|P52296|IMB1_RAT	Importin subunit beta-1 (Karyopherin subunit beta-1) (Nuclear factor P97)	3
							TBC1D4	gi|67473227|sp|O60343|TBCD4_HUMAN	TBC1 domain family member 4 (Akt substrate of 160 kDa) (AS160)	3
							STRAP	gi|12643951|sp|Q9Y3F4|STRAP_HUMAN	Serine-threonine kinase receptor-associated protein (UNR-interacting protein) (WD-40 repeat protein PT-WD) (MAP activator with WD repeats)	2
							LGALS7	gi|1346431|sp|P47929.2|LEG7_HUMAN	Galectin-7 (Gal-7) (HKL-14) (PI7) (p53-induced gene 1 protein)	2
							STOX2	gi|166223488|sp|Q499E5|STOX2_MOUSE	Storkhead-box protein 2	5
							PMK2	gi|20178296|sp|P14618|KPYM_HUMAN	Pyruvate kinase isozymes M1/M2 (Pyruvate kinase muscle isozyme) (Pyruvate kinase 2/3) (Cytosolic thyroid hormone-binding protein) (CTHBP) (THBP1)	2
							YWHA	gi|112690|sp|P27348|1433T_HUMAN	14-3-3 protein theta (14-3-3 protein tau) (14-3-3 protein T-cell) (Protein HS1) gi|68565141|sp|Q5RFJ2|1433T_PONPY 14-3-3 protein theta gi|82592596|sp|Q3SZI4|1433T_BOVIN 14-3-3 protein theta	4
							YWHA	gi|398953|sp|P31947|1433S_HUMAN	14-3-3 protein sigma (Stratifin) (Epithelial cell marker protein 1)	4
							YWHA	gi|1345590|sp|P31946|1433B_HUMAN	14-3-3 protein beta/alpha (Protein kinase C inhibitor protein 1) (KCIP-1) (Protein 1054) gi|75075938|sp|Q4R572|1433B_MACFA 14-3-3 protein beta/alpha gi|148841384|sp|A4K2U9|1433B_PONPY 14-3-3 protein beta/alpha	4
							IVL	gi|124731|sp|P07476|INVO_HUMAN	Involucrin	2
							PTGES3	gi|75040791|sp|Q5NVM4.1|TEBP_PONAB	Prostaglandin E synthase 3 (Cytosolic prostaglandin E2 synthase) (cPGES) gi|8928247|sp|Q15185|TEBP_HUMAN Prostaglandin E synthase 3 (Cytosolic prostaglandin E2 synthase) (cPGES) (Telomerase-binding protein p23) (Hsp90 co-chaperone) (Progesterone receptor	2
							LMNA	gi|125962|sp|P02545|LMNA_HUMAN	Lamin-A/C (70 kDa lamin) (Renal carcinoma antigen NY-REN-32)	2
							CLIP1	gi|266902|sp|P30622|CLIP1_HUMAN	CAP-Gly domain-containing linker protein 1 (Restin) (Cytoplasmic linker protein 170 alpha-2) (CLIP-170) (Reed-Sternberg intermediate filament-associated protein) (Cytoplasmic linker protein 1)	2
							VPS13B	gi|42558898|sp|Q7Z7G8|VP13B_HUMAN	Vacuolar protein sorting-associated protein 13B (Cohen syndrome protein 1)	2
							CRY1	gi|74735764|sp|Q16526|CRY1_HUMAN	Cryptochrome-1	2
10	PER1	gi|6093672|sp|O15534|PER1_HUMAN	Period circadian protein homolog 1 (Circadian clock protein PERIOD 1) (Circadian pacemaker protein Rigui) (hPER1)	11		10	GAPVD1	gi|172046859|sp|Q14C86.2|GAPD1_HUMAN	GTPase-activating protein and VPS9 domain-containing protein 1 (Rab5-activating protein 6) (GAPex-5)	23
	STIP1	gi|400042|sp|P31948|STIP1_HUMAN	Stress-induced-phosphoprotein 1 (STI1) (Hsc70/Hsp90-organizing protein) (Hop) (Transformation-sensitive protein IEF SSP 3521) (NY-REN-11 antigen)	6			PER1	gi|6093672|sp|O15534|PER1_HUMAN	Period circadian protein homolog 1 (Circadian clock protein PERIOD 1) (Circadian pacemaker protein Rigui) (hPER1)	13
	NONO	gi|67460593|sp|Q5FVM4|NONO_RAT	Non-POU domain-containing octamer-binding protein (NonO protein)	5			PER2	gi|14917029|sp|O15055|PER2_HUMAN	Period circadian protein homolog 2 (Circadian clock protein PERIOD 2) (hPER2)	11
	APPBP2	gi|158513328|sp|A5HK05|APBP2_RAT	Amyloid protein-binding protein 2 (Amyloid beta precursor protein-binding protein 2) (APP-BP2)	3			FAM83H	gi|123796069|sp|Q148V8.1|FA83H_MOUSE	Protein FAM83H	9
	RAN	gi|1172839|sp|P42558|RAN_CHICK	GTP-binding nuclear protein Ran (GTPase Ran) (Ras-like protein TC4)	2			YWHA	gi|51702210|sp|P62258|1433E_HUMAN	14-3-3 protein epsilon (14-3-3E) gi|60391192|sp|P62259|1433E_MOUSE 14-3-3 protein epsilon (14-3-3E) gi|61216932|sp|P62260|1433E_RAT 14-3-3 protein epsilon (14-3-3E)	7
	CXORF39	gi|74749168|sp|Q6PEV8|CX039_HUMAN	Uncharacterized protein CXorf39	3			STIP1	gi|400042|sp|P31948|STIP1_HUMAN	Stress-induced-phosphoprotein 1 (STI1) (Hsc70/Hsp90-organizing protein) (Hop) (Transformation-sensitive protein IEF SSP 3521) (NY-REN-11 antigen)	8
	CRY1	gi|74735764|sp|Q16526|CRY1_HUMAN	Cryptochrome-1	3			KPNB	gi|4033763|sp|O00410.4|IMB3_HUMAN	Importin subunit beta-3 (Karyopherin beta-3) (Ran-binding protein 5) (RanBP5)	7
	YWHA	gi|112690|sp|P27348|1433T_HUMAN	14-3-3 protein theta (14-3-3 protein tau) (14-3-3 protein T-cell) (Protein HS1) gi|68565141|sp|Q5RFJ2|1433T_PONPY 14-3-3 protein theta gi|82592596|sp|Q3SZI4|1433T_BOVIN 14-3-3 protein theta	3			KHSRP	gi|160380711|sp|Q92945.3|FUBP2_HUMAN	Far upstream element-binding protein 2 (FUSE-binding protein 2) (KH type-splicing regulatory protein) (KSRP) (p75)	4
	FKBP4	gi|399866|sp|Q02790|FKBP4_HUMAN	FK506-binding protein 4 (Peptidyl-prolyl cis-trans isomerase) (PPIase) (Rotamase) (p59 protein) (HSP-binding immunophilin) (HBI) (FKBP52 protein) (52 kDa FK506-binding protein)	3			STOX2	gi|166223490|sp|Q9P2F5.2|STOX2_HUMAN	Storkhead-box protein 2	4
	RUVBL1	gi|28201891|sp|Q9Y265|RUVB1_HUMAN	RuvB-like 1 (49 kDa TATA box-binding protein-interacting protein) (49 kDa TBP-interacting protein) (TIP49a) (Pontin 52) (Nuclear matrix protein 238) (NMP 238) (54 kDa erythrocyte cytosolic protein) (ECP-54) (TIP60-associated protein 54-alpha) (TAP54-alpha	2			YWHA	gi|82202596|sp|Q6PCG0|143GA_XENLA	14-3-3 protein gamma-A	4
	IRS4	gi|74762093|sp|O14654|IRS4_HUMAN	Insulin receptor substrate 4 (IRS-4) (160 kDa phosphotyrosine protein) (PY160)	4			FKBPL	gi|74762773|sp|Q9UIM3.1|FKBPL_HUMAN	FK506-binding protein-like	4
	YWHA	gi|112696|sp|P29361|1433Z_SHEEP	14-3-3 protein zeta/delta (Protein kinase C inhibitor protein 1) (KCIP-1)	4			PMK2	gi|20178296|sp|P14618|KPYM_HUMAN	Pyruvate kinase isozymes M1/M2 (Pyruvate kinase muscle isozyme) (Pyruvate kinase 2/3) (Cytosolic thyroid hormone-binding protein) (CTHBP) (THBP1)	4
	STUB1	gi|78099173|sp|Q9UNE7|STUB1_HUMAN	STIP1 homology and U box-containing protein 1 (STIP1 homology and U-box-containing protein 1) (Carboxy terminus of Hsp70-interacting protein) (E3 ubiquitin-protein ligase CHIP) (CLL-associated antigen KW-8) (Antigen NY-CO-7)	2			VPS35	gi|116256115|sp|Q2HJG5|VPS35_BOVIN	Vacuolar protein sorting-associated protein 35 (Vesicle protein sorting 35)	5
	KPNB	gi|1708485|sp|P52296|IMB1_RAT	Importin subunit beta-1 (Karyopherin subunit beta-1) (Nuclear factor P97)	2			CRY1	gi|74735764|sp|Q16526|CRY1_HUMAN	Cryptochrome-1	4
	PER2	gi|14917029|sp|O15055|PER2_HUMAN	Period circadian protein homolog 2 (Circadian clock protein PERIOD 2) (hPER2)	2			FKBP4	gi|18314334|sp|P30416|FKBP4_MOUSE	FK506-binding protein 4 (Peptidyl-prolyl cis-trans isomerase) (PPIase) (Rotamase) (p59 protein) (HSP-binding immunophilin) (HBI) (FKBP52 protein) (52 kDa FK506-binding protein)	3
							TLN1	gi|81175200|sp|Q9Y490|TLN1_HUMAN	Talin-1	4
							PPA1	gi|143811405|sp|P37980|IPYR_BOVIN	Inorganic pyrophosphatase (Pyrophosphate phospho-hydrolase) (PPase)	2
							FAM110A	gi|26392452|sp|Q9BQ89|F110A_HUMAN	Protein FAM110A	2
							NUDC	gi|122143675|sp|Q17QG2.1|NUDC_BOVIN	Nuclear migration protein nudC (Nuclear distribution protein C homolog)	2
							RAN	gi|1172839|sp|P42558|RAN_CHICK	GTP-binding nuclear protein Ran (GTPase Ran) (Ras-like protein TC4)	2
							SNX24	gi|122145755|sp|Q17QS1|SNX24_BOVIN	Sorting nexin-24	3
							YWHA	gi|1345593|sp|Q04917|1433F_HUMAN	14-3-3 protein eta (Protein AS1)	4
							NONO	gi|67460593|sp|Q5FVM4|NONO_RAT	Non-POU domain-containing octamer-binding protein (NonO protein)	2
							STRAP	gi|12643951|sp|Q9Y3F4|STRAP_HUMAN	Serine-threonine kinase receptor-associated protein (UNR-interacting protein) (WD-40 repeat protein PT-WD) (MAP activator with WD repeats)	2
							RASAL2	gi|13959419|sp|Q9UJF2.2|NGAP_HUMAN	Ras GTPase-activating protein nGAP (RAS protein activator-like 1)	3
							YWHA	gi|112696|sp|P29361|1433Z_SHEEP	14-3-3 protein zeta/delta (Protein kinase C inhibitor protein 1) (KCIP-1)	4
							STOML2	gi|118573893|sp|Q32LL2|STML2_BOVIN	Stomatin-like protein 2 (SLP-2)	1
							VPS13B	gi|42558898|sp|Q7Z7G8|VP13B_HUMAN	Vacuolar protein sorting-associated protein 13B (Cohen syndrome protein 1)	2
							KPNB	gi|1708485|sp|P52296|IMB1_RAT	Importin subunit beta-1 (Karyopherin subunit beta-1) (Nuclear factor P97)	3
							TP53	gi|129369|sp|P04637|P53_HUMAN	Cellular tumor antigen p53 (Tumor suppressor p53) (Phosphoprotein p53) (Antigen NY-CO-13)	1
							DNAL4	gi|21542026|sp|O96015|DNAL4_HUMAN	Dynein light chain 4, axonemal gi|109826442|sp|Q32KN5|DNAL4_BOVIN Dynein light chain 4, axonemal gi|146286124|sp|A4F4L4|DNAL4_PIG Dynein light chain 4, axonemal	2
							DVL2	gi|6919871|sp|O14641|DVL2_HUMAN	Segment polarity protein dishevelled homolog DVL-2 (Dishevelled-2) (DSH homolog 2)	2
							DSP	gi|115502381|sp|P15924|DESP_HUMAN	Desmoplakin (DP) (250/210 kDa paraneoplastic pemphigus antigen)	1
							VDAC2	gi|158518391|sp|P45880|VDAC2_HUMAN	Voltage-dependent anion-selective channel protein 2 (VDAC-2) (hVDAC2) (Outer mitochondrial membrane protein porin 2)	2
							SEPT2_HUMAN	gi|1346679|sp|P42208|SEPT2_MOUSE	Septin-2 (Protein NEDD5) (Neural precursor cell expressed developmentally down-regulated protein 5)	1
							YWHA	gi|1345591|sp|P35213|1433B_RAT	14-3-3 protein beta/alpha (Protein kinase C inhibitor protein 1) (KCIP-1) (Prepronerve growth factor RNH-1)	4
							CSE1L	gi|20137950|sp|Q9ERK4|XPO2_MOUSE	Exportin-2 (Exp2) (Importin-alpha re-exporter) (Chromosome segregation 1-like protein)	3
							CTTN	gi|2498954|sp|Q14247|SRC8_HUMAN	Src substrate cortactin (Amplaxin) (Oncogene EMS1)	2
							FAM110B	gi|74730569|sp|Q8TC76|F110B_HUMAN	Protein FAM110B	3
							SAPS3	gi|81879867|sp|Q922D4|SAPS3_MOUSE	SAPS domain family member 3	2
							CYFIP1	gi|74738589|sp|Q7L576|CYFP1_HUMAN	Cytoplasmic FMR1-interacting protein 1 (Specifically Rac1-associated protein 1) (Sra-1) (p140sra-1)	2
							UNC45A	gi|74761419|sp|Q9H3U1.1|UN45A_HUMAN	UNC45 homolog A (UNC-45A) (GCUNC-45) (Smooth muscle cell-associated protein 1) (SMAP-1)	10
12	YWHA	gi|51702210|sp|P62258|1433E_HUMAN	14-3-3 protein epsilon (14-3-3E) gi|60391192|sp|P62259|1433E_MOUSE 14-3-3 protein epsilon (14-3-3E) gi|61216932|sp|P62260|1433E_RAT 14-3-3 protein epsilon (14-3-3E)	7
	PER1	gi|6093672|sp|O15534|PER1_HUMAN	Period circadian protein homolog 1 (Circadian clock protein PERIOD 1) (Circadian pacemaker protein Rigui) (hPER1)	7
	STOX2	gi|166223488|sp|Q499E5|STOX2_MOUSE	Storkhead-box protein 2	2
	TP53	gi|129367|sp|P13481|P53_CERAE	Cellular tumor antigen p53 (Tumor suppressor p53)	3
	STIP1	gi|400042|sp|P31948|STIP1_HUMAN	Stress-induced-phosphoprotein 1 (STI1) (Hsc70/Hsp90-organizing protein) (Hop) (Transformation-sensitive protein IEF SSP 3521) (NY-REN-11 antigen)	3
	RAN	gi|1172839|sp|P42558|RAN_CHICK	GTP-binding nuclear protein Ran (GTPase Ran) (Ras-like protein TC4)	2
	GNB2L1	gi|54037164|sp|P63245|GBLP_RAT	Guanine nucleotide-binding protein subunit beta-2-like 1 (Receptor of activated protein kinase C 1) (RACK1) (Receptor for activated C kinase) gi|54037165|sp|P63246|GBLP_PIG Guanine nucleotide-binding protein subunit beta-2-like 1 (Receptor of activated pr	2
	CXORF39	gi|74749168|sp|Q6PEV8|CX039_HUMAN	Uncharacterized protein CXorf39	2
	KPNB	gi|45476916|sp|Q8BKC5|IMB3_MOUSE	Importin subunit beta-3 (Karyopherin beta-3) (Ran-binding protein 5) (RanBP5)	2
	KPNB	gi|1708485|sp|P52296|IMB1_RAT	Importin subunit beta-1 (Karyopherin subunit beta-1) (Nuclear factor P97)	3
	YWHA	gi|1345590|sp|P31946|1433B_HUMAN	14-3-3 protein beta/alpha (Protein kinase C inhibitor protein 1) (KCIP-1) (Protein 1054) gi|75075938|sp|Q4R572|1433B_MACFA 14-3-3 protein beta/alpha gi|148841384|sp|A4K2U9|1433B_PONPY 14-3-3 protein beta/alpha	4
	APPBP2	gi|158513328|sp|A5HK05|APBP2_RAT	Amyloid protein-binding protein 2 (Amyloid beta precursor protein-binding protein 2) (APP-BP2)	2
