# Supplementary material for: Casein Kinase 1 Proteomics Reveal Prohibitin 2 Function in Molecular Clock
Source: PLoS One. 2012 Feb 27;7(2):e31987. doi: 10.1371/journal.pone.0031987 (PMC3288064; doi:10.1371/journal.pone.0031987)
Supplement: Table S2 — PHB2 function in fly locomotor activity assays. Adult fly locomotor activity results showing period lengths and rhythmicity. Expression of human transcripts are shown in Fig. S3C. (XLSX) [file pone.0031987.s005.xlsx]

## Sheet: Sheet1
		Genotype	period (h)	S.E.M	rhythmic	total	%rhythmic
		UAS-DCRII/+;Cry16-GAL4/+	25.4	0.1	57	60	0.95
		UAS-DCRII/+;Cry16-GAL4/UAS-phbRNAi	25.8	0.2	32	34	0.94
		UAS-DCRII/+;Cry16-GAL4/UAS-phb2RNAi	25.7	0.3	22	58	0.38
		UAS-DCRII/+;Cry16-GAL4/UAS-dbt	26.5	0.2	16	21	0.76
		+;CRY39-GAL4/+	24.4	0.1	37	39	0.95
		+;CRY39-GAL4/UAS-phb2RNAi	25.2*	0.2	30	35	0.86
		+;CRY39-GAL4/UAS-dbt	25.1*	0.1	8	11	0.73
		UAS-hPHB2/+;CRY39-GAL4/+	24.6	0.1	34	37	0.92
		UAS-hPHB2/+;CRY39-GAL4/UAS-phb2RNAi/+	24.7	0.2	24	29	0.83
		+;UAS-phbRNAi/+	24.1	0.7	60	66	0.91
		+;UAS-phb2RNAi/+	24	0	61	70	0.87
		UAS-hPHB2/+;+	24	0.1	12	16	0.8
	­	+;UAS-phb2RNAi/+	23.9	0.03	25	27	0.93
		*p<0.001
